# Supplementary material for: Bayesian Analysis of Length of Stay Determinants in ERAS-Guided Hip Arthroplasty
Source: Healthcare (Basel). 2025 Mar 31;13(7):777. doi: 10.3390/healthcare13070777 (PMC11989033; doi:10.3390/healthcare13070777)
Supplement: Supplementary file 1 [file healthcare-13-00777-s001.zip]

Archive with 1 entries (1 files):
- healthcare-3525535-supplementary.pdf
